# Supplementary material for: Characterization of Seed Endophytic Microbiota in Pinus massoniana
Source: Microorganisms. 2026 Jan 15;14(1):199. doi: 10.3390/microorganisms14010199 (PMC12843720; doi:10.3390/microorganisms14010199)
Supplement: Supplementary file 1 [file microorganisms-14-00199-s001.zip]

Archive with 1 entries (1 files):
- microorganisms-4080871-supplementary.pdf
